# Supplementary material for: Sulfide catabolism ameliorates hypoxic brain injury
Source: Nat Commun. 2021 May 25;12:3108. doi: 10.1038/s41467-021-23363-x (PMC8149856; doi:10.1038/s41467-021-23363-x)
Supplement: Supplementary file 4 — Source Data [file 41467_2021_23363_MOESM4_ESM.xlsx]

## Sheet: Fig. 1a
Control (n=6)							SPC (n=6)
①	Pre	Post	④	Pre	Post		①	Pre	Post	④	Pre	Post
D1	35.8	35.4	D1	36.3	35.8		D1	35.8	30.4	D1	35.8	29.6
D2	35.7	35.4	D2	36.4	36		D2	36	29.7	D2	36.1	28.4
D3	35.7	35.2	D3	36.2	35.9		D3	35.9	33.4	D3	35.9	33.1
D4	35.6	35.4	D4	36.3	36		D4	35.8	33.9	D4	35.9	32.9
D5	35.8	35.6	D5	36.2	36.1		D5	36.1	34.3	D5	36.1	35.8
D6	35.8		D6	36.1			D6	36.1		D6	35.8
②	Pre	Post	⑤	Pre	Post		②	Pre	Post	⑤	Pre	Post
D1	35.7	35	D1	36	35.6		D1	35.6	29.1	D1	36.2	28.8
D2	35.7	35.2	D2	36	35.7		D2	36.2	27.8	D2	35.7	29.5
D3	35.5	35.4	D3	35.9	35.9		D3	36.2	32.7	D3	35.6	32.7
D4	35.6	35.4	D4	35.6	35.5		D4	36.2	33	D4	35.6	34.4
D5	35.7	35.7	D5	35.7	35.8		D5	36.1	35.4	D5	36	35
D6	35.7		D6	36			D6	36		D6	36
③	Pre	Post	⑥	Pre	Post		③	Pre	Post	⑥	Pre	Post
D1	36.2	36	D1	36	35.7		D1	36.1	28.4	D1	35.6	28.6
D2	36.2	36.2	D2	36.1	35.7		D2	36	27.1	D2	35.6	29.9
D3	36.3	35.9	D3	36.2	36		D3	36.1	31.1	D3	35.3	33.6
D4	36.2	36	D4	36.1	35.9		D4	36.3	34.4	D4	35.6	31.1
D5	36.4	36.1	D5	35.9	36		D5	36.4	35.6	D5	36.2	35.2
D6	36.2		D6	36			D6	35.9		D6	36.1

## Sheet: Fig. 1b
min	Control						SPC
0	63.1441	60.2336	65.316	81.4448	65.9106	88.7131	53.1231	57.0853	61.1937	50.1941	47.9273	61.1937
30	55.9034	58.7882	66.7043	71.2957	58.7882	79.2063	39.2128	40.2451	51.0086	38.6336	35.1776	51.0086
60	57.5423	68.3023	71.9893	72.2475	70.8824	73.3379	44.3202	41.045	56.0343	44.3202	41.045	54.1588
90	52.5965	61.7721	73.6756	52.5965	48.8255	80.1517	43.291	50.0096	53.6496	42.2736	40.2221	52.7489
120	52.9487	59.0294	65.3804	52.9487	59.0294	70.631	43.981	58.456	55.8965	42.5586	58.456	55.8965
150	59.6579	59.3195	71.2852	59.6579	59.3195	75.1887	43.9371	40.1535	51.3972	42.9725	33.6231	51.3972
180	54.3625	63.0346	70.3484	59.2642	59.5791	74.7069	43.8641	49.8369	55.1935	43.0508	46.5744	54.2681
210	49.3994	56.3713	65.6945	49.3994	56.3713	71.2164	43.304	36.0892	50.7602	43.304	32.7717	56.6455
240	54.6747	60.5971	69.1215	59.6909	58.8694	74.9553	43.0077	44.3331	53.1244	42.3438	40.2159	53.6426

## Sheet: Fig. 1c
	control								SPC
H2S -	0.474184	1.58136	1.89542	1.00356	1.39664	1.74846			1.72402	1.36357	1.13737	1.35343	1.45129	1.88874
H2S +	2.3369	3.98291	1.87347	1.54039	2.23029	1.82847	2.44111	2.72792	3.03619	2.96038	3.72447	2.22906	2.39697	1.37287

## Sheet: Fig. 1d
	control								SPC
H2S -	2.22198	0.247513	0.69762	1.91615	1.24012	0.989769			0.468352	0.109157	0.106922	0.0257506	0.923323
H2S +	8.17428	4.83798	4.6782	3.44709	5.38043	2.04663	3.57726	2.55045	3.75625	4.53232	1.19221	4.20274	5.9998	3.41857

## Sheet: Fig. 1e
	Control						SPC
H2S -	0.258785	0.168332	0.225697	0.158659	0.134439	0.161847	0.168381	0.252331	0.236784	0.192989	0.201296
H2S +	0.36276	0.420703	0.333512	0.305232	0.337188		0.252724	0.158677	0.194329	0.175791	0.148143	0.140498

## Sheet: Fig. 1f
	Control						SPC
H2S -	0.0380552	0.0366085	0.0786914	0.0722178	0.0225965	0.0301588	0.0121271	0.115715	0.0870622	0.0413618	0.0633395
H2S +	0.178597	0.143263	0.135092	0.0946474	0.154452		0.0418889	0.00667545	0	0.0336533	0.00644206

## Sheet: Fig. 1g
minutes	Control	SPC
14	1
12	1
8	1
13	1
14	1
12	1
60		0
60		0
60		0
60		0
60		0
60		0

## Sheet: Fig.1h
Minutes		Control			SPC
-5		59.571			74.4318
-4		59.9643			67.4773
-3		62.1623			57.4773
-2		62.331			56.1364
-1		61.2828			56.9773
0		57.931			61.1364
1		70.4165			66.7045
2		85.176			77.1818
3		91.5859			85.4091
4		71.8528			87.2273
5		54.3166			76
6		41.7953			65.8636
7		34.7074			59.8636
8		30.04			57.4773
9		24.7352			53.75
10		21.0873			50.1818
11		10.4208			47.0455
12		3.85178			44.8182
13		1.38011			43.3409
14		1.02027			42.4318
15					41.4773
16					40.4318
17					39.2955
18					38.5
19					37.5
20					37.4545
21					37.2727
22					36.8864
23					36.4773
24					36.3182
25					35.2727
26					34.4545
27					33.8636
28					33.3409
29					32.9545
30					32.5909
31					32.2045
32					31.9091
33					31.6818
34					31.4318
35					31.2046
36					31.0227
37					30.7727
38					30.5
39					30.0454
40					29.75
41					29.6364
42					29.6364
43					29.6136
44					29.6136
45					29.5909
46					29.3409
47					28.9546
48					28.6591
49					28.9546
50					28.6591
51					28.6591
52					28.9546
53					28.6591
54					28.6591
55					28.6591
56					28.6591
57					28.6591
58					28.9546
59					28.6591
60					28.6591

## Sheet: Fig. 1i 
O2	control							SPC
0.21	0.258785	0.168332	0.225697	0.158659	0.134439	0.161847		0.168381	0.252331	0.236784	0.192989	0.201296
0.05	0.211867	0.339543	0.227569	0.270558	0.247051	0.277718		0.192474	0.170611	0.217952	0.16987	0.217487

## Sheet: Fig.1j
	O2	Control (n=5)							SPC (n= 5)
	0.21	0.572486	0.695844	2.0978	0.739242	0.894629			1.95901	2.14059	2.19019	1.99524	1.50476
	0.05	2.26141	2.56589	2.71282	2.69745	2.65521			0.299152	0.246119	0.647788	0.163229	0.423553

[truncated: 123 more sheets: Fig. 1k, Fig.1l, Fig.1m, Fig. 1n, Fig. 1o, Fig. 1p, Fig. 1q, Fig. 1r, Fig. 2a, Fig. 2b, Fig. 2c, Fig. 2d, Fig. 2e, Fig. 2f, Fig. 2i, Fig. 2m, Fig. 2n, Fig. 3d, Fig. 3f, Fig. 3g …]
